# Supplementary material for: “It’s Not Healthy to Be Too Large”—A Qualitative Study Using Participatory Methods to Explore Children’s and Adolescents’ Perspectives on Obesity Treatment and Body Image
Source: Children (Basel). 2025 Oct 9;12(10):1353. doi: 10.3390/children12101353 (PMC12562709; doi:10.3390/children12101353)
Supplement: Supplementary file 1 [file children-12-01353-s001.zip]

Archive with 2 entries (2 files):
- Supplementary Materials S1_Descriptions of The Participatory Methods.pdf
- Supplementary Materials S2_COREQ Checklist.pdf
